# Supplementary material for: Serum Epitope Repertoire Analysis Enables Early Detection of Lyme Disease with Improved Sensitivity in an Expandable Multiplex Format
Source: J Clin Microbiol. 2021 Jan 21;59(2):e01836-20. doi: 10.1128/JCM.01836-20 (PMC8111119; doi:10.1128/JCM.01836-20)
Supplement: Supplemental file 1 [file JCM.01836-20-s0001.xlsx]

## Sheet: Table S1
Table S1: Lyme IgG Motif Panel
Group	Motif
1	VQQEXXXXXP
	QQEGXXXX[YC]
	QEG[IV]Q
	G[IV]QXEG
2	[LI]XXA[ILV]XXRG
	[ATNSD]XXXXAI[LAM]XR
3	IX[LM]XGFXK
	LXGM[RQ]K
4	[HR]XDXTNXF
	[DA]DPTN
	[KR]X[DE]XTNXF
	[ET][ML]HKF
	[ML]XXEFHK
	Q[TI]EQXXXXXK
	DXSP[IL]E
	PFX[AP]YXK
	VXXYFXX[LV]XK
	KXVDXDR
	[DN][AS]A[AG]F
	CX[NA]XKFC
	KX[GRST]AE[YF]
	HQV[PA]XXX[DHE]
	IPXXV[IF]XXR
	CX[ALT]XWEX[CA]
	CXXXCA[IL]XXR
	I[IV]IXX[MT]XK
	QG[ITL]X[KN][FY]
	KXXPPXIN

## Sheet: Table S2
Table S2: Lyme IgM Motif Panel
Group	Motif
1	KTAWXX[TA]
	CXXCRTA
	[KN]XX[TNA][RK]TA
	[FY]X[RK]TAX[FL]
2	[MT]P[DH]KX[DE]
	[FW]PD[TFHR]K
	WPD[HRA]K
	WXDCKXC
	WPDHK
3	QQE[GA][AV]
	[QV]QEGXQ
4	IX[LM]XGFXK
	LXGM[RQ]K
	[IVLM]XLXGMXK
	[MIF][LM]XGMXK
	[IVL]X[LI]XXM[DSE]K
5	CWXXMNXW
	CXXXMNC[YF]
6	A[RK]TAXXX[RHTKN]
	[TK][TA]AX[ATK]X[ATS]
7	CY[DT]CK
	CXYTCK
	CYDCK
8	P[LI]KPW
	P[LT]KX[FY]X[DE]
	CEYXNC
	IX[IV]XDX[TS]K
	[YL]X[SA]SN[FWY]
	[KM]XXXSM[DE]K
	KXXPPXIN
	KTCC
	L[WF]XMXKXXX[WFR]
	[LI]XXMCKXC
	VIM[TDE]XXK
	[IV]X[IVL][YF]XXXK[DN]
	[LIP][QN][VRKI]PF
	[TS]PXKXWV
	KX[FY]DQK

## Sheet: Table S3
Table S3: SERA IgG/IgM scores and STTT testing results for example samples in Figure 5C
	Acute Sample						Convalescent Sample
	SERA Score		STTT Serology				SERA Score		STTT Serology
Case Study	IgG	IgM	ELISA	IgG IB	IgM IB		IgG	IgM	ELISA	IgG IB	IgM IB
Sample 1	152	149	Pos	66, 41, 23		23	142	26	Pos	66, 45, 41, 39, 23, 18		41, 39, 23
Sample 2	88	49	Pos	41, 23, 18		41	217	49	Pos	58, 45, 41, 39, 23, 18		41
Sample 3	24	154	Neg	23		39, 23	125	244	Pos	41, 23		41, 39, 23
Sample 4	31	-3	Pos	66, 41, 23		23	114	-1	Pos	66, 45, 41, 39, 23, 18		23
Sample 5	102	16	Pos	41, 23		23	575	56	Pos	58, 45, 41, 39, 23, 18		23
Sample 6	178	94	Neg	41		-	250	104	Neg	-		-
Sample 7	92	3	Pos	66, 58, 41		39	90	252	Pos	58, 41, 23		23
IB = Immunoblot, positive bands listed.
IgM IB is positive if 2 or more bands are positive.
IgG IB is positive if 5 or more bands are positive.
Positive scores or IB bands indicated by bold text.
